# Supplementary material for: Standardization and validation of a panel of cross-species microsatellites to individually identify the Asiatic wild dog (Cuon alpinus)
Source: PeerJ. 2019 Sep 2;7:e7453. doi: 10.7717/peerj.7453 (PMC6727832; doi:10.7717/peerj.7453)
Supplement: Supplemental Information 1 [file peerj-07-7453-s001.xlsx]

## Sheet: Sheet1
Sample Id	Long	Lat	CXX 30	CXX 30	CXX 279	CXX 279	WD 2001	WD 2001	WD 2096	WD 2096	AHT 130	AHT 130	CXX 251	CXX 251	WD 2140	WD 2140	PEZ 3	PEZ 3	PEZ 5	PEZ 5	PEZ6	PEZ6	WD2201	WD2201	WD2137	WD2137
BH_62	79.3274	20.2852	122	122	131	131	138	142	97	101	100	112	136	136	122	142	130	130	198	198	214	218	178	190	160	164
MH_16_145	79.8756	20.3855	122	138	131	135	138	138	93	97	110	110	136	136	134	146	114	130	0	0	210	214	174	190	164	164
MH_16_16	79.4159	20.8428	138	138	133	133	138	138	97	101	110	110	128	128	174	174	142	142	202	202	0	0	178	178	0	0
MH_16_25	79.4432	20.8262	122	142	0	0	138	142	97	101	98	110	128	128	134	142	130	138	198	198	218	218	0	0	164	172
MH_16_28	79.4432	20.8262	122	138	131	135	138	142	97	101	98	110	128	128	134	142	130	130	0	0	0	0	170	182	164	164
MH_16_2	79.4407	20.8238	122	138	135	135	138	142	97	101	100	112	128	128	0	0	138	138	198	198	210	218	186	190	164	164
MH_16_35	79.4432	20.8262	122	138	131	135	138	138	93	97	98	110	128	136	142	142	130	130	0	0	210	210	198	202	0	0
MH_16_460	79.2667	21.686	122	138	0	0	138	138	97	97	106	106	128	128	0	0	138	138	150	150	0	0	198	198	164	164
MH_16_462	79.2667	21.686	122	142	129	129	142	142	97	101	0	0	128	128	0	0	142	142	198	198	210	210	0	0	0	0
MH_16_4	79.4407	20.8238	122	138	125	125	138	138	97	101	98	110	0	0	146	146	0	0	186	198	0	0	190	190	164	164
MH_16_513	79.2619	21.6834	122	122	131	131	138	138	101	101	0	0	128	128	0	0	142	142	230	230	226	226	0	0	0	0
MH_16_514	79.2619	21.6834	122	138	129	135	138	142	97	101	110	110	128	128	146	150	142	142	178	198	210	210	186	202	164	164
MH_16_555	79.2714	21.631	122	142	131	131	142	142	101	101	108	112	128	128	146	146	134	134	0	0	210	210	178	182	168	168
MH_16_556	79.2714	21.631	122	138	129	129	138	138	97	101	108	112	128	128	0	0	142	142	198	198	210	210	198	202	164	164
MH_16_558	79.2714	21.631	138	138	129	129	0	0	101	101	0	0	128	128	142	142	130	142	198	198	0	0	0	0	164	164
MH_16_566	79.2719	21.6541	122	138	131	131	138	142	97	101	108	112	128	128	146	146	134	142	186	198	210	214	170	170	164	168
MH_16_572	79.2471	21.6508	122	138	131	131	138	138	101	101	108	112	128	128	146	178	134	142	198	198	0	0	0	0	0	0
MH_16_579	79.2239	21.5006	122	142	131	135	142	142	97	101	110	110	136	136	146	146	130	142	198	198	210	218	178	186	160	164
MH_16_582	79.2239	21.5006	142	142	135	135	142	142	97	101	110	110	136	136	146	146	130	142	0	0	218	218	174	178	164	164
MH_16_584	79.2109	21.4827	0	0	131	131	142	142	97	101	112	112	128	128	146	146	126	142	0	0	0	0	0	0	0	0
MH_16_587	79.2171	21.4773	122	142	131	131	142	142	97	101	110	110	128	136	146	146	110	130	0	0	0	0	182	182	0	0
MH_16_588	79.2171	21.4773	142	142	131	131	142	142	101	101	110	110	136	136	150	150	142	142	0	0	0	0	0	0	0	0
MH_16_589	79.2262	21.4698	122	142	131	131	142	142	97	101	106	112	136	136	146	146	142	142	230	230	214	214	170	174	164	168
MH_16_590	79.2262	21.4698	122	142	131	135	142	142	97	101	110	110	128	136	146	146	130	130	198	198	214	218	174	178	160	168
MH_16_591	79.2262	21.4698	122	142	131	135	142	142	97	101	110	110	128	136	150	150	130	130	198	198	214	218	174	178	160	168
MH_16_592	79.2262	21.4698	122	122	131	131	142	142	97	101	110	110	136	136	146	150	130	142	198	198	210	214	174	178	160	164
MH_16_593	79.2262	21.4698	122	142	131	131	138	142	97	101	106	110	130	136	146	150	130	142	198	198	210	214	174	178	160	164
MH_16_601	79.0202	21.5311	122	138	131	135	138	142	97	97	106	106	128	128	146	146	134	142	198	198	222	222	178	202	164	164
MH_16_602	79.0202	21.5311	122	138	131	135	138	142	93	97	106	106	128	128	146	146	134	142	198	198	222	222	178	202	164	164
MH_16_603	79.0336	21.5857	122	122	131	135	138	142	97	101	106	106	128	128	0	0	134	134	0	0	0	0	178	178	164	164
MH_16_604	79.0336	21.5857	122	122	131	131	142	142	97	97	106	106	130	130	146	146	134	142	230	230	222	222	0	0	164	164
MH_16_608	79.0278	21.4919	122	138	131	131	138	138	93	97	104	104	136	136	146	150	138	146	198	198	210	214	170	178	156	156
MH_16_609	79.0278	21.4919	122	138	131	131	138	138	93	97	106	106	136	136	150	154	130	142	178	198	210	210	170	178	156	156
MH_16_610	79.0278	21.4919	122	138	131	131	138	138	97	101	106	112	136	136	146	150	130	130	198	230	226	226	0	0	156	156
MH_16_611	79.0278	21.4919	122	138	131	131	138	138	93	97	106	112	136	136	150	154	130	130	198	198	214	214	170	178	156	164
MH_16_612	79.0278	21.4919	122	138	131	131	138	138	93	97	106	106	128	136	146	146	130	130	178	178	0	0	178	178	156	164
MH_16_613	79.0309	21.4899	122	138	131	131	138	138	93	97	100	100	128	136	146	146	130	130	198	198	210	214	174	178	156	164
MH_16_614	79.0316	21.4894	122	138	131	131	138	138	93	97	106	106	128	136	142	146	130	142	198	198	214	218	174	178	156	164
MH_16_615	79.0316	21.4894	122	138	131	131	138	138	93	97	106	106	128	136	146	154	130	138	0	0	218	218	174	178	156	164
MH_16_616	79.0316	21.4894	122	138	131	131	138	138	97	101	106	106	128	128	0	0	130	142	230	230	0	0	178	178	0	0
MH_16_617	79.0316	21.4894	122	138	131	131	138	138	93	97	106	110	128	136	142	146	130	142	178	198	214	214	174	178	156	164
MH_16_621	79.0715	21.5165	122	138	131	131	138	138	97	97	106	106	136	136	150	150	130	142	0	0	0	0	174	182	156	156
MH_16_622	79.0202	21.5311	122	142	131	131	138	142	93	97	0	0	128	128	150	150	142	142	198	198	222	222	178	202	160	164
WD2A	79.3503	20.2467	0	0	131	131	138	142	97	101	98	110	136	136	122	122	130	130	0	0	0	0	178	178	160	176
WD3A	79.3242	20.3459	122	138	131	131	138	142	97	101	98	110	128	136	122	142	130	130	198	198	214	218	178	178	160	160
WD4A	79.3242	20.3459	0	0	131	131	0	0	97	101	98	110	128	136	142	142	114	142	198	198	0	0	0	0	0	0
WD5A	79.4417	20.1863	142	142	131	135	138	142	97	101	110	110	128	136	0	0	126	142	0	0	0	0	174	182	160	164
WD8A	79.4417	20.1863	122	138	131	131	138	142	97	101	98	110	128	136	142	142	114	142	0	0	218	230	178	190	164	164
WD9A	79.4417	20.1863	122	138	0	0	138	138	97	101	0	0	128	128	142	142	142	142	0	0	222	222	174	178	0	0
BH_115	79.3532	20.2198	122	122	131	131	138	138	97	101	110	110	136	136	146	146	114	130	198	230	214	218	178	190	164	164
MH_17_155	77.007	21.3728	122	122	131	131	138	142	97	97	110	110	0	0	122	122	130	130	254	254	0	0	174	174	0	0
MH_17_156	77.007	21.3728	122	122	131	131	134	138	97	97	104	112	130	130	122	122	130	130	0	0	210	210	170	174	0	0
MH_17_157	77.007	21.3728	122	122	131	135	142	142	97	101	104	110	130	136	138	150	130	142	0	0	210	214	178	190	164	168
MH_17_158	77.007	21.3728	122	122	131	131	138	142	97	101	104	112	130	130	138	150	130	142	254	254	210	222	170	174	164	168
MH_17_159	77.007	21.3728	0	0	131	131	138	142	97	101	104	112	130	130	0	0	130	142	254	254	0	0	174	174	164	168
MH_17_15	77.0355	21.2416	122	122	131	131	138	142	97	101	104	104	128	128	138	150	130	130	0	0	214	222	174	182	160	168
MH_17_161	77.007	21.3728	122	122	131	131	138	142	97	97	110	110	130	130	138	150	126	142	254	254	214	222	174	174	164	164
MH_17_179	77.0057	21.4082	122	122	131	131	138	138	97	97	110	110	128	128	134	134	126	142	198	254	222	222	0	0	164	164
MH_17_183	77.0057	21.4082	122	122	131	131	138	142	97	101	104	110	130	130	138	150	130	142	254	254	210	222	170	174	0	0
MH_17_195	77.1289	21.4234	0	0	131	131	138	142	97	101	104	110	0	0	0	0	130	130	254	254	0	0	174	174	0	0
MH_17_196	77.1289	21.4234	122	122	131	131	138	142	97	101	104	112	130	136	138	150	130	142	198	254	210	222	170	174	164	168
MH_17_197	77.1289	21.4234	122	122	131	131	138	142	97	97	104	104	128	128	150	150	130	130	254	254	214	214	174	178	164	168
MH_17_198	77.1289	21.4234	122	122	131	131	138	142	97	101	104	104	128	128	150	150	126	142	198	198	206	222	174	182	160	164
MH_17_199	77.1289	21.4234	122	122	131	131	138	142	97	101	112	112	128	128	138	150	126	130	198	198	210	214	174	178	164	168
MH_17_200	77.1289	21.4234	122	122	131	131	138	142	97	101	104	112	130	130	138	150	130	142	254	254	222	222	170	174	164	172
MH_17_201	77.1289	21.4234	122	122	131	131	138	138	97	97	112	112	130	130	0	0	0	0	254	254	0	0	174	174	164	168
MH_17_204	77.1289	21.4327	0	0	131	131	138	142	97	97	104	104	128	128	0	0	126	130	254	254	0	0	178	182	0	0
MH_17_207	77.1289	21.4327	122	122	131	131	138	138	97	97	104	110	128	128	0	0	126	126	0	0	0	0	0	0	0	0
MH_17_208	77.1289	21.4327	122	122	131	131	138	142	97	101	104	104	0	0	0	0	138	138	0	0	0	0	178	178	0	0
MH_17_217	77.1779	21.5599	122	122	131	135	142	142	97	101	104	110	128	136	138	150	130	142	198	198	210	214	178	190	164	168
MH_17_238	77.1278	21.559	122	122	131	135	142	142	97	101	104	110	128	128	138	150	130	142	0	0	210	214	178	194	164	168
MH_17_247	77.1767	21.5814	122	122	133	133	138	142	97	101	104	110	128	136	138	150	130	130	0	0	206	214	190	190	164	164
MH_17_248	77.1767	21.5814	122	122	131	131	138	138	97	97	110	110	0	0	0	0	130	130	0	0	0	0	174	174	0	0
MH_17_264	77.1986	21.5572	122	122	0	0	138	142	97	97	104	110	130	130	0	0	130	142	198	198	0	0	174	174	164	164
MH_17_266	77.1986	21.5572	122	122	131	135	138	142	97	101	104	110	130	130	138	150	130	142	198	198	210	214	174	178	164	168
MH_17_292	77.2249	21.5656	122	122	131	135	142	142	97	101	104	110	128	128	138	150	138	142	198	254	214	222	174	194	164	168
MH_17_293	77.2249	21.5656	122	122	131	135	142	142	97	101	104	110	128	136	138	150	138	142	198	254	214	222	0	0	164	164
MH_17_294	77.2249	21.5656	122	122	131	131	138	138	97	97	106	110	0	0	0	0	126	126	0	0	0	0	174	194	164	168
MH_17_65	76.8841	21.2056	122	122	131	131	138	142	97	101	104	112	130	130	138	150	130	142	198	154	210	222	170	174	164	168
MH_17_66	76.8841	21.2056	122	122	131	131	138	142	97	97	110	110	128	128	138	150	126	130	254	254	210	214	174	178	164	168
MH_17_67	76.8841	21.2056	122	122	131	131	138	142	97	97	104	104	128	128	150	150	126	142	254	254	222	222	174	178	164	168
MH_17_68	76.8841	21.2056	122	122	131	131	142	142	97	101	104	112	130	130	138	150	130	142	254	254	210	222	174	178	164	168
MH_17_69	76.8841	21.2056	122	122	131	131	138	142	97	101	104	104	128	128	150	150	126	130	0	0	214	222	174	182	164	168
MH_17_70	76.8841	21.2056	122	122	131	131	138	138	97	97	104	110	128	128	138	150	126	130	198	254	206	214	178	182	160	164
MH_17_72	76.8841	21.2056	0	0	0	0	138	138	97	97	104	110	128	128	150	150	142	142	0	0	0	0	174	182	160	164
MH_NT_12	79.9235	21.2327	122	122	129	133	138	142	97	101	104	110	128	128	146	150	142	142	0	0	218	218	170	174	164	176
MH_NT_13	79.9235	21.2327	122	122	133	133	138	138	97	97	112	112	128	136	142	150	126	134	198	254	206	206	174	182	160	160
MH_NT_16	79.9235	21.2327	0	0	131	131	138	142	97	101	104	104	128	128	146	146	130	142	0	0	0	0	170	174	164	176
MH_NT_17	79.9235	21.2327	122	122	133	133	138	138	97	101	110	110	128	128	142	142	126	134	0	0	0	0	174	174	0	0
MH_NT_22	79.7627	21.162	122	122	129	129	138	138	97	97	110	110	128	128	150	150	134	134	0	0	0	0	0	0	0	0
MH_NT_26	79.7627	21.162	122	122	129	133	138	142	97	101	110	110	128	128	150	150	0	0	0	0	218	218	178	190	0	0
MH_NT_2	79.7627	21.162	122	122	131	131	138	138	97	97	110	110	130	136	150	150	126	126	0	0	0	0	0	0	0	0
MH_NT_31	79.7627	21.162	122	122	129	129	138	138	97	101	104	110	128	136	146	150	142	142	0	0	218	222	182	190	176	180
MH_NT_36	79.9235	21.2327	122	122	129	129	138	138	97	97	100	110	128	128	142	150	126	134	0	0	210	210	178	182	160	176
MH_NT_43	79.9235	21.2327	122	122	129	129	138	138	97	101	104	110	128	136	146	150	142	142	0	0	0	0	182	194	176	180
MH_NT_45	79.9235	21.2327	122	122	131	131	138	138	97	97	110	110	130	136	150	150	126	126	0	0	206	210	174	174	156	156
MH_NT_46	79.9235	21.2327	122	122	131	131	138	138	97	97	112	112	128	136	0	0	126	134	0	0	0	0	174	194	176	176
MH_NT_48	79.9235	21.2327	122	122	133	133	138	138	97	97	110	100	0	0	0	0	134	134	0	0	0	0	174	174	164	168
MH_NT_49	79.9235	21.2327	122	122	0	0	138	138	97	97	110	110	130	130	0	0	126	126	0	0	0	0	0	0	168	176
MH_NT_50	79.9174	21.2044	122	122	131	131	138	138	97	97	104	110	136	136	146	150	142	142	198	198	210	218	0	0	0	0
MH_NT_9	79.9174	21.2044	122	122	131	131	138	142	97	97	110	110	136	136	138	138	130	130	254	254	214	214	170	182	0	0

## Sheet: Sheet2
WD4A	0	0	131	131	0	0	97	101	98	110	128	136	142	142	114	142	198	198	0	0	0	0	0	0
WD8A	122	138	131	131	138	142	97	101	98	110	128	136	142	142	114	142	0	0	218	230	178	190	164	164
MH_17_158	122	122	131	131	138	142	97	101	104	112	130	130	138	150	130	142	254	254	210	222	170	174	164	168
MH_17_159	0	0	131	131	138	142	97	101	104	112	130	130	0	0	130	142	254	254	0	0	174	174	164	168
MH_17_200	122	122	131	131	138	142	97	101	104	112	130	130	138	150	130	142	254	254	222	222	170	174	164	172
